# Supplementary material for: Development of a waxy gene real-time PCR assay for the quantification of sorghum waxy grain in mixed cereal products
Source: BMC Biotechnol. 2015 Mar 19;15:20. doi: 10.1186/s12896-015-0134-z (PMC4372279; doi:10.1186/s12896-015-0134-z)
Supplement: Additional file 1: — List of Korean sorghum varieties and landraces and foreign sorghum varieties used in this study. [file 12896_2015_134_MOESM1_ESM.xlsx]

## Sheet: Sheet1
Additional file 1 - List of Korean sorghum varieties, landraces and world collections used in this study.
Sample ID #	RDA Genebank ID #	Name	Origin	PCR products (bp) by waxy markers
				wxa	wxc
1	Korean variety	Hwanggeumchal	Korea	615	305
2	Korean variety	Daepung	Korea	615	305
3	Korean variety	Alchan	Korea	615	305
4	Korean variety	Jungmo4001	Korea	615	305
5	Korean variety	Donganme	Korea	523	305
6	Korean variety	Nampungchal	Korea	615	305
7	K159074	200013-47	India	523	305
8	IT33295	Roky 16-2(S)	-	615	0
9	IT143757	I-13-43	Hungary	523	305
10	K143111	UZB-HHS-2008-223	Uzbekistan	523	305
11	806416	Karlic VIRa	Uzbekistan	523	305
12	IT104193	Jakmoksusu	Korea	615	305
13	IT218473	44	China	523	305
14	K164694	Moktaksusu	Korea	523	305
15	K141207	Honggaoliang	China	523	305m
16	Personal collection	Bitjarlushushu	Korea	523	305
17	IT143888	IS19394	Russia	523	0
18	IT224209	GM6007	Ghana	615	305
19	IT103291	Mongdangsusu	Korea	615	305
20	910543	Chungnamcheongyang	Korea	615	305
21	IT201470	CS-70 LOCAL COLLECTION+C570+C435	Philippines	523	305
22	IT143847	IS1212	China	523	305
23	IT28255	Nong Hum	-	523	305
24	IT191640	Mongtaksusu	Korea	615	305
25	K004994	Kubanskoe krasnoe	Russia	523	305
26	IT33330	Extra early sumac	-	523	305
27	IT185810	IT185810	Korea	615	305
28	Personal collection	Sudangrass	Japan	523	305
29	K167125	ICSV-88013	Myanmar	0	0
30	K146813	A8E0524	Greece	523	305
31	IT124145	KLSo84024	Korea	615	305
32	K014707	Yasmik	Uzbekistan	523	305
33	K167131	ICSV-102	Myanmar	523	305
34	IT186601	Sweet suso	-	523	305
35	K141203	Bendigaoliang	China	615	305
36	IT28791	10668-B	-	615	305
37	IT152844	IS1228	-	523	305
38	IT188277	PI88002	Korea	615	305
39	IT143897	IS1328	Nigeria	523	305
40	IT143743	IS3606	Japan	523	305
41	IT262570	08-SB-81	Korea	615	305
42	IT105868	IT105868	Korea	615	305
43	IT218486	Cane japanise honey drip.	United States	523	305
44	K161973	Chalsusu	Korea	615	305
45	806417	Uzbekskoe-5	Uzbekistan	523	305
46	Personal collection	Tojongshushu	Korea	615	305
47	IT148333	BTx623	United States	523	305
48	IT219905	Yantar Dnepra.161	Ukraine	523	305
49	IT33347	Treay 2	-	615	305
50	IT28749	Combine Hegari	-	523	305
51	IT33303	Roky 78-1	-	523	0
52	IT28212	RAJ 67R 5923	-	523	305
53	IT162863	IT162863	Korea	615	305
54	IT188250	PI87355	Korea	615	305
55	IT100045	IT100045	Korea	615	305
56	IT33578	MS20	-	523	305
57	IT175941	Anjeunbaengi	Korea	615	305
58	IT28132	Japgyogoang	-	523	305
59	IT28630	I.S.O.3255	-	523	0
60	910547	Chungnamyesan	Korea	615	305
61	IT28194	1970 SNO 259	Korea	523	305
62	IT33329	Early Sumac 2(White)	-	523	305
63	K146629	A8E0322	Bulgaria	523	305
64	IT148332	ATX623	United States	615	305
65	K162357	Bendigaoliang	China	523	305
66	IT143974	I-12-202	Hungary	523	305
67	IT33363	Ramo 4	-	523	305
68	709800	Gyeongnamgeochang	Korea	523	305
69	910544	Chungnamyesan	Korea	615	305
70	IT152859	IS658	United States	523	305
71	IT164913	Mega white, Legon-1	-	523	305
72	K163697	Dansusu	Korea	523	305
73	K011770	Gangwonsamcheok	Korea	615	305
74	IT201498	CS-121 LOCAL COLLECTION	Philippines	523	305
75	IT201477	CS-62 LOCAL COLLECTION	Philippines	523	305
76	IT33422	IT33422	-	615	305
77	K161980	Heukdansusu	Korea	523	305
78	K131290	Susu zairai shu	Korea	523	305
79	IT124070	IS650	United States	523	305
80	K167135	84-ICSV-105	Myanmar	523	305
81	K141205	Bendi gaoliang	China	523	0
82	IT100163	IT100163	Korea	615	305
83	K162359	Honggaoliang	China	523	305
84	IT33328	Early Sumac 1(Red)	-	523	305
85	IT201493	CS-115 LOCAL COLLECTION	Philippines	523	305
86	IT201475	CS-96 LOCAL COLLECTION	Philippines	523	305
87	IT203439	IT203439	Australia	523	305
88	712204	Chunnamsuncheon	Korea	615	305
89	Personal collection	Ginjangmogshushu	Korea	523	305
90	IT28276	Th1-11	-	523	0
91	Personal collection	Hwinchalshushu	Korea	523	305
92	IT143690	IS3282	United States	615	305
93	IT188256	COLLIER	South Africa	523	305
94	Personal collection	Maeshushu	Korea	523	305
95	IT201478	CS-64 LOCAL COLLECTION	Philippines	523	305
96	IT188251	KAOLIANG-WX	China	523	305
97	IT33533	Rurier Var. 1	-	523	305
98	K131313	KOREA 13	Korea	523	305
99	IT164916	82-246	-	523	305
100	Personal collection	Gomadanshushu	Korea	523	305
101	IT143972	I-13-14	Hungary	523	305
102	K014598	30	Uzbekistan	523	305
103	IT28753	Green leaf Sudan	-	523	305
104	K014592	Akzugari Kaltab oshi	Uzbekistan	523	305
105	IT153029	IS625	United States	523	305
106	K142620	Chal Waxy Sorghum	Korea	523	0
107	K167177	M-90386	Myanmar	523	0
108	Personal collection	Supersugar	Japan	523	305
109	IT201483	CS-105 LOCAL COLLECTION	Philippines	523	305
110	IT224248	IT224248	Uzbekistan	523	305
111	IT202069	MN-1060	-	523	305
112	Personal collection	Hybridsolgon	Japan	523	305
113	IT164909	X1S29E	-	523	0
114	IT201496	CS-119 LOCAL COLLECTION	Philippines	523	305
115	IT28629	I.S.O.1086	-	523	0
116	K144778	Jitian3	China	523	0
117	IT262606	Hegari 6645-27-1-4-2	United States	523	0
118	IT201502	CS-129 LOCAL COLLECTION	Philippines	523	305
119	IT202058	Brandes	-	523	305
120	K131295	Danyang Local	Korea	615	305
121	IT202067	Cowley	-	523	305
122	K000101	IS15428	Cameroon	523	305
123	IT201500	CS-125 LOCAL COLLECTION	Philippines	523	305
124	IT201488	CS-109 B LOCAL COLLECTION	Philippines	523	305
125	IT201458	CS-4 LOCAL COLLECTION	Philippines	523	305
126	K167061	IS-7073	Sudan	523	305
127	K131303	Yangyang local	Korea	615	305
128	IT201476	CS-101 LOCAL COLLECTION	Philippines	523	305
129	IT224440	LWEL FADIANG	Sudan	523	0
130	PI 464966	25	Yemen	523	305
131	IT204072	IT204072	Korea	615	305
132	IT218375	IS8157	Uganda	523	305
133	IT218374	IS7080	Sudan	523	305
134	IT201487	CS-109 A LOCAL COLLECTION	Philippines	523	305
135	IT223347	LNUGBASH	Sudan	523	305
136	IT164914	Mega white Legon-2	-	523	305
137	K162368	Dasuigaoliang	China	523	305
138	IT218375	IS8157	Uganda	523	305
139	IT201497	CS-120 LOCAL COLLECTION	Philippines	523	305
140	K162365	Bendigaoliang	China	0	0
141	IT170614	M81E71-1	-	523	305
142	IT170616	Sart	-	523	305
143	K162372	Gaoliang	China	523	305
144	K167062	IS-3552	Sudan	523	305
145	K162358	Honggaoliang	China	523	305
146	IT143947	IS8107	Japan	523	305
147	IT213095	Yongssangjap	-	523	305
148	PI 177554	MN 2894	Syria	523	305
149	IT143883	IS14039	Russia	523	305
150	K173262	Long za 5hao	China	523	305
151	K173261	Wuda lang	China	523	305
152	K173256	Er dahan	China	523	305
153	K159135	09-#10	-	523	305
154	IT199358	Feterista	Sudan	523	305
155	K177314	Chunnamgokseong	Korea	615	305
156	K173257	Pinxi 118	China	523	305
157	IT148360	Hegari	Sudan	523	305
158	IT199357	Hegary 249	Senegal	523	0
159	IT155549	Rodbine-60	-	523	305
160	K144831	Jiryang2susu	China	523	305
161	K166740	E 772	North Korea	615	305
162	K159154	06-SB-126	China	523	305
163	K159151	06-SB-122	China	523	305
164	IT199350	WIR163	United States	523	305
165	PI 177162	MN 2883	Turkey	523	305
166	IT201463	CS-44 LOCAL COLLECTION	Philippines	523	305
167	IT33351	Rio 2	-	523	305
168	PI 236292	X13-2-1-2-3-1	Australia	523	305
169	IT148345	RTX430	United States	523	305
170	IT148329	BTX378	United States	523	305
171	K167132	SPV-468	Myanmar	523	305
172	IT143886	IS18244	Russia	523	305
173	K167127	ICSV-1	Myanmar	523	0
174	K167123	ICSV-335	Myanmar	615	0
175	IT164906	E3S-2	Ghana	523	305
176	IT201499	CS-122 LOCAL COLLECTION	Philippines	523	305
177	K167111	850649	Myanmar	523	0
178	K167143	ISPYT -2-14	Myanmar	523	305
179	IT103183	Bisusu	Korea	615	305
180	K152081	baigaoliang	China	615	305
181	PI 236294	X13-17-1-7-4	Australia	523	305
182	PI 236277	ALPHA	Australia	523	305
183	K176521	Mesusu	Korea	523	305
184	K167152	IS-8193	Uganda	523	305
185	K167118	ICSV-88002	Myanmar	523	0
186	IT231306	Bisusu	Korea	615	305
187	K167161	SM 86513	Myanmar	523	0
188	K167117	ICSV-421	Myanmar	523	0
189	K167154	IS-9302	South Africa	523	305
190	K167147	ICSV-339	Myanmar	0	0
191	IT164907	SC-188	Ghana	523	305
192	IT231324	Komadansusu	Korea	523	305
193	ICRISAT	ICSB 295	-	523	305
194	K167057	ICSV-202	Myanmar	523	305
195	IT103291	Mongdang Susu	Korea	0	0
196	K167171	ICSV-625	Myanmar	0	0
197	IT164908	Fravida	-	523	0
198	PI 221724	Row 95	FEA	523	305
199	IT143862	IS3762	Japan	523	305
200	K172258	Hnan Sar Pyaung	Myanmar	523	305
201	K171615	Kumnchangmoksusu	Korea	615	305
202	K167188	ISPYT-2-11	Myanmar	523	305
203	IT28134	Josa Chal Susu	Korea	523	305
204	IT28135	Banwoldang Susu	Korea	615	305
205	IT28267	Kikeun Jaeraejong	Korea	615	305/305m
206	IT28440	Milyang2	Korea	615	305
207	IT28454	Hwaseong9	Korea	615	0
208	IT28465	Haenam5	Korea	615	0
209	IT28467	Cheolwon1	Korea	615	305
210	IT28472	Hwasun1	Korea	615	305
211	IT28476	Daejeon2	Korea	615	305
212	IT28494	Suncheon6	Korea	523/615	305
213	IT28501	Seocheon4	Korea	615	305
214	IT28528	Gosung1	Korea	615	305
215	IT28538	Jangheung1	Korea	615	305
216	IT28542	Yecheonme4	Korea	615	305
217	IT28545	Yecheon6	Korea	615	305
218	IT28551	Sancheong3	Korea	615	305
219	IT28557	Buyeo	Korea	615	305
220	IT28560	Jeongseonme3	Korea	523	305
221	IT28563	Yeongi2	Korea	615	305
222	IT28582	Hoengseong6	Korea	615	305
223	IT28586	Gimhae1	Korea	615	0
224	IT28595	Ulsan6	Korea	615	0
225	IT28599	Damyang2	Korea	615	305
226	IT28602	Wonju3	Korea	615	305
227	IT33504	Choongju3	Korea	615	305
228	IT33507	Siheung1	Korea	615	305
229	IT33514	Danyang5	Korea	615	305
230	IT33517	Pocheonme1	Korea	615	305
231	IT33518	Ulleung1	Korea	615	305
232	IT100015	Jinan2	Korea	615	305
233	IT100020	Gurye3	Korea	615	305
234	IT100026	Goesan	Korea	615	305
235	IT100036	Cheonan1	Korea	615	305
236	IT100037	Yeongwol1	Korea	615	305
237	IT100042	Hampyeong1	Korea	615	305
238	IT100044	Sangju6	Korea	615	305
239	IT100053	Hwacheon2	Korea	615	0
240	IT100055	Yanggu1	Korea	615	0
241	IT100057	Ganghwa1	Korea	615	305
242	IT100064	Jindo1	Korea	615	305
243	IT100071	Cheongsong1	Korea	615	0
244	IT100073	Sinan1	Korea	615	305
245	IT100075	Yeongyang	Korea	615	305
246	IT100076	Yecheon10	Korea	615	305
247	IT100077	Bonghwa1	Korea	615	305
248	IT100083	Eumseong	Korea	615	305
249	IT100086	Jeongeup5	Korea	615	305
250	IT100092	Yeongam2	Korea	615	305
251	IT100112	Wanju3	Korea	615	305
252	IT100116	Yesan2	Korea	615	305
253	IT100118	Sudangrass	Korea	615	305
254	IT100119	Yeongju1	Korea	615	305
255	IT100123	Changwonme1	Korea	523	0
256	IT100129	Yangyangme	Korea	615	305
257	IT100135	Pohang2	Korea	615	305
258	IT100136	Tongyeongme1	Korea	615	305
259	IT100145	Jangseong1	Korea	615	305
260	IT100151	Yangsanme9	Korea	615	305
261	IT100160	Gangjin2	Korea	615	305
262	IT100162	Muju	Korea	615	305
263	IT100171	Daejeonme4	Korea	615	305
264	IT100172	Cheongyang2	Korea	615	305
265	IT100176	Mokpome1	Korea	615	305
266	IT100184	Goyang1	Korea	615	305
267	IT100186	Cheongwon3	Korea	615	305
268	IT100194	Ongjin	Korea	615	305
269	IT100206	Yeongcheon	Korea	615	305
270	IT100212	Hapcheon1	Korea	523	0
271	IT100213	Okcheonme2	Korea	615	305
272	IT100225	Changyeong2	Korea	615	305
273	IT100227	Cheonan2	Korea	615	305
274	IT100241	Boryeong	Korea	615	305
275	IT100252	Sudangrass	Korea	615	305
276	IT100812	Boseong4	Korea	0	0
277	IT101381	Iksan2	Korea	615	305
278	IT102674	Paju2	Korea	615	305
279	IT103174	Donghae	Korea	615	305
280	IT103228	Gunsanme3	Korea	523	305
281	IT103275	Gwangju	Korea	615	305
282	IT103277	Anseong	Korea	615	305
283	IT103287	Samcheok	Korea	615	305
284	IT103317	Uiseong4	Korea	615	305
285	IT103404	Yangpyeong	Korea	0	0
286	IT103453	Gokseong2	Korea	615	305
287	IT103462	Gangneung1	Korea	615	305
288	IT103485	Hamyang2	Korea	615	305
289	IT103494	Hadong1	Korea	615	305
290	IT103511	Sunchang6	Korea	615	305
291	IT103549	Jeonju1	Korea	615	305
292	IT103614	Geochang1	Korea	615	305
293	IT103892	Gochang3	Korea	615	305
294	IT104044	Chuncheonme1	Korea	615	305
295	IT104051	Namwon5	Korea	615	305
296	IT104110	Gimcheon4	Korea	615	305
297	IT104200	Pyeongtaek4	Korea	615	305
298	IT104256	Hongcheon1	Korea	615	305
299	IT104594	Pyeongchang5	Korea	615	305
300	IT104810	Boeun3	Korea	615	305
301	IT105165	Mungyeong3	Korea	615	305
302	IT105214	Cheongdo1	Korea	615	305
303	IT105238	Imsil12	Korea	615	0
304	IT105515	Gumi	Korea	615	0
305	IT105976	Gwangyang3	Korea	615	305
306	IT108814	Gyoungju3	Korea	615	305
307	IT108904	Inje1	Korea	615	305
308	IT109009	IT109009	Korea	615	305
309	IT109016	Bisusu	Korea	523	305
310	IT109033	Chilgok	Korea	615	305
311	IT109604	Wando1	Korea	615	305
312	IT111125	Geumsan	Korea	615	305
313	IT112975	Gimje1	Korea	615	305
314	IT113113	Jincheon4	Korea	615	305
315	IT113544	SPV 0 504(Swati)	India	523	305
316	IT118992	Gyeongsan5	Korea	523	305
317	IT119978	Yeongju3	Korea	615	305
318	IT124097	IS2789	Taiwan	615	305
319	IT124122	Gapyeong4	Korea	615	0
320	IT124127	Andong7	Korea	615	305
321	IT124161	Jecheon4	Korea	615	305
322	IT124177	Yeongdeok8	Korea	615	305
323	IT135779	Redbine-60	Japan	523	305
324	IT138102	Seongju4	Korea	615	305
325	IT138127	Gunwi	Korea	615	305
326	IT143751	IS13716	Belgium	523	305
327	IT143761	IS27837	Hungary	523	305
328	IT143765	IS14134	Portugal	523	305
329	IT143797	IS656	United States	523	305
330	IT143819	IS690	United States	523	305
331	IT143829	IS5721	India	523	305
332	IT143847	IS1212	China	523	305
333	IT143871	IS13230	Japan	523	305
334	IT143897	IS1328	Nigeria	523	305
335	IT143923	COSOR-5	Philippines	523	0
336	IT143931	IS22241	Botswana	523	0
337	IT143952	IS24026	Germany	615	305
338	IT143991	IS13067	Australia	523	305
339	IT153226	Sudangrass	Korea	615	305
340	IT153293	Sudangrass	Korea	615	305
341	IT188235	Juba Kafir	Zimbabwe	523	305
342	IT188236	Migna	Yemen	523	305
343	IT188243	North West Gold	China	615	305
344	IT188256	COLLIER	South Africa	523	305
345	IT188265	Cham	Sudan	523	305
346	IT188272	IS3086	Argentina	523	305
347	IT188279	Saccline	Australia	523	305
348	IT199353	WIR1215	Afghanistan	523	305
349	IT199354	Nort Kafr	Ethiopia	523	305
350	IT199362	WIR707	France	523	305
351	IT199367	WIR814	North Korea	615	0
352	IT199369	Sorghum saharnoe	Hungary	523	305
353	IT199370	Sumac	Brazil	523	305
354	IT199372	Sorghum medovoe	Russia	523	305
355	IT199374	WIR817	Italy	523	0
356	IT199375	Black Amber	United States	615	305
357	IT199379	Dou Sal Vador	Argentina	523	305
358	IT200503	Juneli Makai	Nepal	523	305
359	IT201493	CS-115 LOCAL COLLECTION	Philippines	523	305
360	IT203387	Local-Fergana	Uzbekistan	523	305
361	IT203516	IT203516	Mexico	523	305
362	IT204164	146132	Mongolia	523	305
363	IT208563	Jowar(Haryana)	India	523	305
364	IT218375	IS8157	Uganda	523	305
365	IT218377	IS14942	Cameroon	523	305
366	IT219905	Yantar Dnepra.161	Ukraine	523	305
367	IT229614	Gyeongnamgeoje-1999-17	Korea	523	305
368	IT229980	UZB-KJG-2006-16	Kyrgyzstan	615	305
369	IT231311	Susongsaengyisusu	Korea	615	305
370	IT247211	IT247211	Tanzania	523	305
371	IT251869	Hnan Sar Pyaung	Myanmar	523	305
372	IT262515	IS15455	Cameroon	523	305
373	IT262528	IS24941	Zambia	523	305
374	IT262531	Hegeri	Japan	523	305
375	IT262534	UzRIPI206	Egypt	523	305
376	IT262535	Durra	Sudan	523	305
377	IT262537	Galoyan	China	523	305
378	IT262546	UzRIPI9	India	523	305
379	IT262623	Evsitu(short)	Kenya	523	305
380	IT262624	Uzbekskoe-18	Uzbekistan	523	305
381	IT262631	IS14529	Uganda	523	305
382	IT264987	dun gao liang	China	615	305
383	Korean breeding line	Milyang5	Korea	615	305
384	Korean breeding line	Milyang6	Korea	615	305
wxa mutant allele product size = 615 bp
Wx wild-type allele product size = 523 bp
wxc mutant allele product size = 305m bp
Wx wild-type allele product size = 305 bp
